# Supplementary material for: The Awareness and Adoption of UK Physical Activity Guidelines by Socio-Demographics: A National Cross-Sectional Survey in Wales
Source: Int J Environ Res Public Health. 2025 Dec 19;23(1):5. doi: 10.3390/ijerph23010005 (PMC12841382; doi:10.3390/ijerph23010005)
Supplement: Supplementary file 1 [file ijerph-23-00005-s001.zip]

Archive with 1 entries (1 files):
- ijerph-4008586-supplementary.pdf
